# Supplementary material for: miR-655 Is an EMT-Suppressive MicroRNA Targeting ZEB1 and TGFBR2
Source: PLoS One. 2013 May 14;8(5):e62757. doi: 10.1371/journal.pone.0062757 (PMC3653886; doi:10.1371/journal.pone.0062757)
Supplement: Table S1 — Primers used in this study. (XLS) [file pone.0062757.s010.xls]

## Sheet: Supplementary Table 1
Supplementary Table 1 Primers used in this study
Method	Gene	Region		Primer sequence from 5' to 3'	Product size
Generation of reporter construct
	CDH1		Forward	AATTAGGCCGCTCGAGGCA	1058bp
			Reverse	CTTGCGGAAGTCAGTTCAGACTCCAG
Luciferase reporter assay
	ZEB1 3'UTR	1	Forward	TTGTAACATGCAGCAGATTAG	204bp
			Reverse	ACATATGCTAAATCCGCTTCA
		2	Forward	TCACAGAGAAGTATAATGTAGT	204bp
			Reverse	AGATTGCCATTGAGTTCTGAT
		3	Forward	GCATTTCAGACATGGACATGCT	174bp
			Reverse	TGTACTGTATGTCTTCAAACCTG
		4	Forward	TGTACTGTATGTCTTCAAACCTG	143bp
			Reverse	CAGTGTAGTGTATAATACTGTAGT
		5	Forward	AAACTTTTATATTTATGTGTCTTATT	146bp
			Reverse	GATTTAAAGTAGAGATGCAATTG
		6	Forward	GATTTAAAGTAGAGATGCAATTG	138bp
			Reverse	GTTTTACAACTACAATCAAGTCA
		7	Forward	CTAACCATACAACTCTCATTTC	198bp
			Reverse	TACCAGACTCCCATCTCACA
	TGFBR2 3'UTR	1	Forward	TCACTACTATACATAAAGGGAAAG	121bp
			Reverse	TTATATCAAAAGTCTCAAGCACTTA
