# Supplementary material for: miR-655 Is an EMT-Suppressive MicroRNA Targeting ZEB1 and TGFBR2
Source: PLoS One. 2013 May 14;8(5):e62757. doi: 10.1371/journal.pone.0062757 (PMC3653886; doi:10.1371/journal.pone.0062757)
Supplement: Table S2 — Summary of functional-based screening using 470 dsRNAs mimicking mature miRNAs (Pre-miR™ miRNA Precursor Library - Human V3, Ambion) and a stable Panc1 clone transfected with a reporter construct containing a promoter sequence of CDH1/E-cadherin in the 5′ upstream region of the ZsGreen1 reporter gene. (XLS) [file pone.0062757.s011.xls]

## Sheet: Supplementary Table 2
Supplementary Table S2 Summary of functional-based screening using 470 dsRNAs mimicking mature miRNAs (Pre-miRTM miRNA Precursor Library - Human V3, Ambion) and a stable Panc1 clone transfected with a reporter construct containing a promoter sequence of CDH1/E-cadherin in the 5’ upstream region of the ZsGreen1 reporter gene
			Ratio of fluorescence intensity of ZsGreen1 (RFI)*			Ratio of growth level (RG)**			Relative fluorescence intensity (RFI / RG)
	Pre-miRTM miRNA Precursor	Mature Sequence	Mean	SD		Mean	SD		Mean	SD
1	hsa-miR-200c-3p	UAAUACUGCCGGGUAAUGAUGG	5.21691	0.0506574		0.85846	0.0824278		5.992	0.152852
2	hsa-miR-200b-3p	UAAUACUGCCUGGUAAUGAUGAC	4.91467	0.088193		1.05874	0.140917		4.74108	0.467494
3	hsa-miR-655	AUAAUACAUGGUUAACCUCUUU	4.09144	0.00360062		1.05553	0.0603427		3.86571	0.0683739
4	hsa-miR-200a-3p	UAACACUGUCUGGUAACGAUGU	4.21655	0.0308462		1.28117	0.0395397		3.29989	0.156862
5	hsa-miR-132-3p	UAACAGUCUACAGCCAUGGUCG	2.53247	0.019098		0.831023	0.0815219		2.94075	0.00986868
6	hsa-miR-526b-3p	AAAGUGCUUCCUUUUAGAGGC	3.2691	0.0313792		1.27645	0.0214407		2.57904	0.0611071
7	hsa-miR-302c-3p	UAAGUGCUUCCAUGUUUCAGUGG	2.36892	0.150182		1.36077	0.0414607		2.48838	0.187938
8	hsa-miR-373-3p	GAAGUGCUUCGAUUUUGGGGUGU	2.93446	0.107298		1.20013	0.0608087		2.43213	0.209139
9	hsa-miR-217	UACUGCAUCAGGAACUGAUUGGAU	2.66428	0.0576052		1.10758	0.0383638		2.41764	0.202922
10	hsa-miR-629-3p	GUUCUCCCAACGUAAGCCCAGC	3.42511	0.159774		0.955653	0.0490719		2.40181	0.960907
11	hsa-miR-302d-3p	UAAGUGCUUCCAUGUUUGAGUGU	3.08482	0.0383016		1.29274	0.160858		2.37298	0.10606
12	hsa-miR-361-5p	UUAUCAGAAUCUCCAGGGGUAC	2.35443	0.14946		0.995767	0.164042		2.36101	0.129453
13	hsa-miR-96-5p	UUUGGCACUAGCACAUUUUUGC	1.62575	0.180954		1.42656	0.123151		2.22779	0.0450564
14	hsa-miR-139-5p	UCUACAGUGCACGUGUCU	2.30276	0.0642293		1.05602	0.0345492		2.22211	0.164582
15	hsa-miR-183-5p	UAUGGCACUGGUAGAAUUCACUG	2.76093	0.00843958		1.23503	0.00164628		2.20656	0.00830607
16	hsa-miR-520d-3p	AAAGUGCUUCUCUUUGGUGGGUU	1.57195	0.688482		1.18083	0.0881723		2.2048	0.304713
17	hsa-miR-181d	AACAUUCAUUGUUGUCGGUGGGUU	2.27239	0.0112734		1.29353	0.0617822		2.20119	0.00419424
18	hsa-miR-302b-3p	UAAGUGCUUCCAUGUUUUAGUAG	2.80911	0.0303138		1.29274	0.0375743		2.17396	0.0170215
19	hsa-miR-208a	AUAAGACGAGCAAAAAGCUUGU	2.01076	0.124804		0.938881	0.0971987		2.15458	0.275669
20	hsa-miR-17-5p	CAAAGUGCUUACAGUGCAGGUAGU	2.87335	0.0419319		1.38029	0.0786821		2.14543	0.196269
21	hsa-miR-101-3p	UACAGUACUGUGAUAACUGAAG	2.05489	0.0582597		0.943921	0.141957		2.12785	0.188405
22	hsa-miR-582-5p	UUACAGUUGUUCAACCAGUUACU	1.59708	0.0182632		0.773017	0.0767797		2.09076	0.0800908
23	hsa-miR-429	UAAUACUGUCUGGUAAAACCGU	2.11107	0.159852		1.11121	0.0637302		1.92156	0.470336
24	hsa-miR-339-5p	UCCCUGUCCUCCAGGAGCUCA	1.97737	0.0904391		1.04617	0.0670209		1.88309	0.186427
25	hsa-miR-191*	GCUGCGCUUGGAUUUCGUCCCC	2.02105	0.0345901		1.05974	0.00188679		1.87793	0.0716478
26	hsa-miR-93	AAAGUGCUGUUCGUGCAGGUAG	3.06308	0.014221		1.7073	0.0439951		1.85189	0.0768743
27	hsa-miR-134	UGUGACUGGUUGACCAGAGGG	1.42805	0.0724679		0.744942	0.0335968		1.84792	0.0774046
28	hsa-miR-30a*	CUUUCAGUCGGAUGUUUGCAGC	2.09276	0.0856519		1.15373	0.0441931		1.8053	0.143669
29	hsa-miR-182	UUUGGCAAUGGUAGAACUCACA	1.73935	0.0652497		1.13238	0.00391888		1.79185	0.187845
30	hsa-miR-181b	AACAUUCAUUGCUGUCGGUGGG	3.36022	0.000988187		1.34394	0.0131743		1.79045	0.00361968
31	hsa-miR-520a	AAAGUGCUUCCCUUUGGACUGU	2.3867	0.0192295		1.34105	0.0089445		1.77922	0.0444187
32	hsa-miR-591	AGACCAUGGGUUCUCAUUGU	1.61715	0.0180707		0.932318	0.0744465		1.74677	0.0968152
33	hsa-miR-302b*	ACUUUAACAUGGAAGUGCUUUCU	2.26418	0.0569956		1.30208	0.110386		1.74323	0.183713
34	hsa-miR-223	UGUCAGUUUGUCAAAUACCCC	1.75549	0.0299588		1.0137	0.00493671		1.73394	0.0531792
35	hsa-miR-29b	UAGCACCAUUUGAAAUCAGUGUU	1.83124	0.0444747		1.08462	0.0177641		1.68605	0.0597573
36	hsa-miR-29c	UAGCACCAUUUGAAAUCGGU	1.98889	0.00908733		1.19871	0.0498623		1.65878	0.0295164
37	hsa-miR-575	GAGCCAGUUGGACAGGAGC	1.7714	0.058562		1.09582	0.223782		1.64125	0.3007
38	hsa-miR-20b	CAAAGUGCUCAUAGUGCAGGUAG	1.92501	0.113112		1.19005	0.00760327		1.61152	0.182917
39	hsa-miR-181a*	ACCAUCGACCGUUGAUUGUACC	1.82427	0.0169333		1.16598	0.0420038		1.59883	0.0121974
40	hsa-miR-520e	AAAGUGCUUCCUUUUUGAGGG	1.96133	0.36743		1.2941	0.000696996		1.57064	0.391057
41	hsa-miR-500	AUGCACCUGGGCAAGGAUUCUG	1.4645	0.318143		0.935749	0.0525656		1.56724	0.440333
42	hsa-miR-106b	UAAAGUGCUGACAGUGCAGAU	1.69343	0.00497739		1.05822	0.0650776		1.5515	0.0586211
43	hsa-miR-103	AGCAGCAUUGUACAGGGCUAUGA	1.64939	0.0317543		1.02979	0.00823562		1.5507	0.0445628
44	hsa-miR-409-3p	CGAAUGUUGCUCGGUGAACCCCU	1.58962	0.333276		1.00849	0.133234		1.54666	0.465045
45	hsa-miR-302a	UAAGUGCUUCCAUGUUUUGGUGA	1.88668	0.0192419		1.22436	0.0632938		1.54381	0.0928568
46	hsa-miR-329	AACACACCUGGUUAACCUCUUU	1.97189	0.0285479		1.30639	0.1075		1.52309	0.140324
47	hsa-miR-324-3p	CCACUGCCCCAGGUGCUGCUGG	1.56944	0.0514125		1.03272	0.0374074		1.52165	0.0371366
48	hsa-miR-626	AGCUGUCUGAAAAUGUCUU	1.68245	0.0252885		1.19208	0.147107		1.5121	0.15254
49	hsa-miR-369-3p	AAUAAUACAUGGUUGAUCUUU	2.01825	0.143954		1.34552	0.0358534		1.50785	0.275917
50	hsa-miR-492	AGGACCUGCGGGACAAGAUUCUU	1.34088	0.208663		0.894688	0.100746		1.50051	0.275595
51	hsa-miR-605	UAAAUCCCAUGGUGCCUUCUCCU	1.38595	0.0521929		0.944732	0.165082		1.48916	0.229543
52	hsa-miR-144	UACAGUAUAGAUGAUGUACUAG	1.45483	0.115822		0.995715	0.0190087		1.48336	0.135421
53	hsa-miR-576	AUUCUAAUUUCUCCACGUCUUUG	1.49842	0.0362946		1.00354	0.0749505		1.47948	0.0303243
54	hsa-miR-211	UUCCCUUUGUCAUCCUUCGCCU	1.66699	0.249366		1.12891	0.0469783		1.4607	0.293474
55	hsa-miR-519d	CAAAGUGCCUCCCUUUAGAGUGU	2.11522	0.00409969		1.45298	0.00748016		1.45561	0.00277563
56	hsa-miR-20a	UAAAGUGCUUAUAGUGCAGGUAG	1.79372	0.0618552		1.23445	0.0702663		1.455	0.160646
57	hsa-miR-204	UUCCCUUUGUCAUCCUAUGCCU	1.95615	0.0387645		1.33568	0.0160228		1.45185	0.0795245
58	hsa-miR-140	AGUGGUUUUACCCUAUGGUAG	1.25727	0.0482798		1.00496	0.0636537		1.43933	0.103957
59	hsa-miR-338	UCCAGCAUCAGUGAUUUUGUUGA	1.6233	0.0407018		1.16426	0.239888		1.43557	0.282103
60	hsa-miR-106a	AAAAGUGCUUACAGUGCAGGUAGC	1.64885	0.0397735		1.12544	0.136776		1.43207	0.164596
61	hsa-miR-24-189	GUGCCUACUGAGCUGAUAUCAGU	1.47407	0.0178635		1.02772	0.0644972		1.42506	0.0929175
62	hsa-miR-9a	UCUUUGGUUAUCUAGCUGUAUGA	2.09978	0.00453596		1.52549	0.114164		1.42391	0.081641
63	hsa-miR-130b	CAGUGCAAUGAUGAAAGGGCAU	1.15611	0.0623309		0.797336	0.209027		1.41862	0.203962
64	hsa-miR-499	UUAAGACUUGCAGUGAUGUUUAA	1.71129	0.302823		1.18225	0.109277		1.41251	0.36177
65	hsa-miR-29a	UAGCACCAUCUGAAAUCGGUU	1.65981	0.189889		1.18224	0.0410188		1.4112	0.324196
66	hsa-miR-564	AGGCACGGUGUCAGCAGGC	1.30993	0.0191051		0.950963	0.0249626		1.40113	0.046191
67	hsa-miR-299	UGGUUUACCGUCCCACAUACAU	0.371861	0.126224		0.926612	0.142183		1.38543	0.11395
68	hsa-miR-604	AGGCUGCGGAAUUCAGGAC	1.21791	0.0456744		0.882704	0.00755702		1.38094	0.0876014
69	hsa-miR-181a	AACAUUCAACGCUGUCGGUGAGU	1.61289	0.201488		1.26156	0.0749136		1.34638	0.285614
70	hsa-miR-494	UGAAACAUACACGGGAAACCUCUU	1.50693	0.0121149		1.11186	0.0289002		1.34618	0.00849682
71	hsa-miR-205	UCCUUCAUUCCACCGGAGUCUG	1.75497	0.684734		1.30393	0.0127266		1.34265	0.975789
72	hsa-miR-520c	AAAGUGCUUCCUUUUAGAGGGUU	1.4309	0.147328		1.11853	0.0209151		1.32466	0.100344
73	hsa-miR-330	GCAAAGCACACGGCCUGCAGAGA	1.57648	0.167949		1.2087	0.07147		1.31767	0.268694
74	hsa-miR-23b	AUCACAUUGCCAGGGAUUACC	1.49907	0.025389		1.13894	0.000434872		1.31489	0.0408527
75	hsa-miR-190	UGAUAUGUUUGAUAUAUUAGGU	1.4681	0.153873		1.09868	0.0316629		1.31204	0.198693
76	hsa-miR-512-3p	AAGUGCUGUCAUAGCUGAGGUC	1.89318	0.0542372		1.45923	0.104145		1.30265	0.193927
77	hsa-miR-24	UGGCUCAGUUCAGCAGGAACAG	0.542257	0.421924		0.989473	0.00596241		1.30114	0.106982
78	hsa-miR-519a	AAAGUGCAUCCUUUUAGAGUGUUAC	1.65398	0.0314208		1.27325	0.0127263		1.29855	0.0485915
79	hsa-miR-519c	AAAGUGCAUCUUUUUAGAGGAU	1.87804	0.0521853		1.46344	0.0262818		1.28537	0.136474
80	hsa-miR-142-5p	CAUAAAGUAGAAAGCACUAC	1.41955	0.0488725		1.13012	0.0371056		1.27898	0.0988502
81	hsa-miR-600	ACUUACAGACAAGAGCCUUGCUC	1.24577	0.062256		0.985142	0.0723015		1.27151	0.170854
82	hsa-miR-632	GUGUCUGCUUCCUGUGGGA	1.3871	0.0233429		1.16424	0.0252713		1.26663	0.0527552
83	hsa-miR-17-3p	ACUGCAGUGAAGGCACUUGU	1.2638	0.0624385		0.99668	0.0266503		1.26659	0.0709027
84	hsa-miR-127	UCGGAUCCGUCUGAGCUUGGCU	1.06643	0.0438793		0.8105	0.017724		1.2588	0.0567582
85	hsa-miR-150	UCUCCCAACCCUUGUACCAGUG	1.42205	0.326753		1.13701	0.0416454		1.25822	0.409946
86	hsa-miR-601	UGGUCUAGGAUUGUUGGAGGAG	1.17599	0.0144195		0.938578	0.0130219		1.25396	0.0348083
87	hsa-miR-196b	UAGGUAGUUUCCUGUUGUUGG	1.71176	0.0271807		1.31158	0.0207526		1.24656	0.0259601
88	hsa-miR-125b	UCCCUGAGACCCUAACUUGUGA	1.27966	0.0158172		0.983457	0.0477123		1.24625	0.0652277
89	hsa-miR-519e	AAAGUGCCUCCUUUUAGAGUGU	1.66904	0.00450617		1.34826	0.013293		1.23794	0.0202599
90	hsa-miR-188	CAUCCCUUGCAUGGUGGAGGGU	1.50184	0.0272741		1.21102	0.0807353		1.23562	0.140381
91	hsa-miR-181c	AACAUUCAACCUGUCGGUGAGU	1.3643	0.835034		1.27009	0.0685328		1.23331	1.04681
92	hsa-miR-216	UAAUCUCAGCUGGCAACUGUG	1.40169	0.0369591		1.1471	0.0810843		1.23017	0.13504
93	hsa-miR-153	UUGCAUAGUCACAAAAGUGA	1.17165	0.231877		0.95769	0.0182378		1.2278	0.366106
94	hsa-miR-325	CCUAGUAGGUGUCCAGUAAGUGU	1.75218	0.195252		1.43938	0.0190774		1.22342	0.291282
95	hsa-miR-425-5p	AAUGACACGAUCACUCCCGUUGA	1.32814	0.0281401		1.09763	0.118202		1.21731	0.134055
96	hsa-miR-519b	AAAGUGCAUCCUUUUAGAGGUUU	0.0118688	556.191		1.50096	0.0269555		1.21146	0.0754527
97	hsa-miR-453	GAGGUUGUCCGUGGUGAGUUCG	1.14148	0.0172389		0.941635	0.0129492		1.20822	0.0383731
98	hsa-miR-141	UAACACUGUCUGGUAAAGAUGG	1.18447	0.309536		1.00288	0.0248347		1.20498	0.350551
99	hsa-miR-496	AUUACAUGGCCAAUCUC	1.48401	0.150109		1.22117	0.0284891		1.20424	0.168257
100	hsa-miR-514	AUUGACACUUCUGUGAGUAG	1.76614	0.0426728		1.35584	0.00128349		1.20108	0.0748733
101	hsa-miR-33	GUGCAUUGUAGUUGCAUUG	1.51453	0.0317211		1.27021	0.039968		1.19498	0.00380649
102	hsa-miR-628	UCUAGUAAGAGUGGCAGUCG	1.6429	0.0307305		1.47311	0.105777		1.19358	0.149112
103	hsa-miR-219	UGAUUGUCCAAACGCAAUUCU	1.16012	0.0337937		1.12594	0.0307569		1.18877	0.0664799
104	hsa-miR-455	UAUGUGCCUUUGGACUACAUCG	0.236609	1.60624		0.980963	0.0888941		1.18606	0.0575976
105	hsa-miR-335	UCAAGAGCAAUAACGAAAAAUGU	1.48537	0.347975		1.27511	0.0955007		1.15152	0.33575
106	hsa-miR-186	CAAAGAAUUCUCCUUUUGGGCUU	1.06884	0.0263973		0.92323	0.0722221		1.15036	0.0963262
107	hsa-miR-212	UAACAGUCUCCAGUCACGGCC	1.252	0.0284326		1.08405	0.0104658		1.15003	0.038075
108	hsa-miR-487b	AAUCGUACAGGGUCAUCCACUU	1.89489	0.0770842		1.65643	0.0714316		1.14458	0.194479
109	hsa-miR-302a*	UAAACGUGGAUGUACUUGCUUU	1.55435	0.430545		1.36803	0.0315651		1.13552	0.423601
110	hsa-miR-145	GUCCAGUUUUCCCAGGAAUCCCUU	1.09004	0.0565645		0.963453	0.0597521		1.13145	0.0989615
111	hsa-miR-1	UGGAAUGUAAAGAAGUAUGUA	1.13036	0.078383		1.00713	0.0587457		1.12077	0.138503
112	hsa-miR-26b	UUCAAGUAAUUCAGGAUAGGUU	1.47948	0.0259252		1.31912	0.0252705		1.12023	0.0146108
113	hsa-miR-370	GCCUGCUGGGGUGGAACCUGG	1.37449	0.166774		1.22937	0.0203401		1.11661	0.17229
114	hsa-miR-10b	UACCCUGUAGAACCGAAUUUGU	1.29376	0.279722		1.13442	0.0193348		1.10173	0.247101
115	hsa-miR-30e-3p	CUUUCAGUCGGAUGUUUACAGC	1.1087	0.0424612		1.0092	0.0414889		1.10168	0.067629
116	hsa-let-7f	UGAGGUAGUAGAUUGUAUAGUU	1.17431	0.0323901		1.06416	0.01131		1.09786	0.0268769
117	hsa-miR-149	UCUGGCUCCGUGUCUUCACUCC	1.20499	0.178484		1.10139	0.0369056		1.09541	0.206735
118	hsa-miR-142-3p	UGUAGUGUUUCCUACUUUAUGGA	1.15156	0.087844		1.07099	0.00312844		1.09269	0.0881811
119	hsa-let-7c	UGAGGUAGUAGGUUGUAUGGUU	1.08476	0.0440338		0.9922	0.012692		1.08762	0.0359588
120	hsa-miR-32	UAUUGCACAUUACUAAGUUGC	1.3538	0.0513084		1.26609	0.0928674		1.0775	0.139383
121	hsa-miR-133b	UUGGUCCCCUUCAACCAGCUA	0.869704	0.199099		0.788439	0.137015		1.07612	0.250578
122	hsa-miR-129	CUUUUUGCGGUCUGGGCUUGC	1.02169	0.130682		0.910697	0.00369693		1.07265	0.117677
123	hsa-miR-199a*	UACAGUAGUCUGCACAUUGGUU	1.35249	0.9818		1.1644	0.172386		1.06473	1.15275
124	hsa-miR-488	CCCAGAUAAUGGCACUCUCAA	1.11779	0.144762		1.04035	0.0429957		1.0647	0.0919744
125	hsa-miR-27b	UUCACAGUGGCUAAGUUCUGC	1.02683	0.0177007		0.963907	0.036328		1.06433	0.00817501
126	hsa-miR-520g	ACAAAGUGCUUCCCUUUAGAGUGU	1.25796	0.115788		1.22729	0.0057538		1.06229	0.0831469
127	hsa-miR-520h	ACAAAGUGCUUCCCUUUAGAGU	0.998314	0.190434		0.975879	0.0195159		1.05948	0.0916995
128	hsa-miR-148a	UCAGUGCACUACAGAACUUUGU	1.18239	0.0568249		1.11346	0.0367918		1.059	0.0184714
129	hsa-miR-125a	UCCCUGAGACCCUUUAACCUGUG	1.12089	0.278715		1.02092	0.0439774		1.05769	0.32598
130	hsa-miR-148b	UCAGUGCAUCACAGAACUUUGU	1.19823	0.080034		1.13134	0.000109786		1.05658	0.0769213
131	hsa-miR-520f	AAGUGCUUCCUUUUAGAGGGUU	1.4103	0.168802		1.39032	0.0504183		1.04917	0.0873456
132	hsa-miR-519e*	UUCUCCAAAAGGGAGCACUUUC	0.772034	0.707514		0.735555	0.0234958		1.04587	0.61261
133	hsa-miR-146b	UGAGAACUGAAUUCCAUAGGCU	1.01328	0.0205009		0.971112	0.0528474		1.04155	0.0276735
134	hsa-miR-583	CAAAGAGGAAGGUCCCAUUAC	0.542896	0.0625803		0.946256	0.000753373		1.03675	0.0241346
135	hsa-miR-23a	AUCACAUUGCCAGGGAUUUCC	1.17575	0.297893		1.18625	0.181666		1.03619	0.525051
136	hsa-miR-485-3p	GUCAUACACGGCUCUCCUCUCU	1.64922	0.038201		1.5956	0.0566316		1.03509	0.157632
137	hsa-miR-520a*	CUCCAGAGGGAAGUACUUUCU	1.02622	0.10181		1.02779	0.0120052		1.03487	0.063986
138	hsa-miR-636	ACUGGGGGCUUUCGGGCUCUGCGU	0.0827434	10.2953		0.79498	0.0307513		1.03424	0.0653176
139	hsa-miR-26a	UUCAAGUAAUCCAGGAUAGGC	1.2779	0.0912346		1.244	0.0176575		1.02748	0.141052
140	hsa-miR-105	UCAAAUGCUCAGACUCCUGU	1.55952	0.149538		1.13634	0.00498069		1.02472	0.215646
141	hsa-miR-198	GGUCCAGAGGGGAGAUAGG	1.33447	0.0462259		1.28626	0.0157204		1.0244	0.0190298
142	hsa-miR-337	UCCAGCUCCUAUAUGAUGCCUUU	0.897162	0.0652032		0.877688	0.0425493		1.02243	0.0504777
143	hsa-miR-409-5p	AGGUUACCCGAGCAACUUUGCA	1.12933	0.0631813		1.11352	0.0759493		1.01933	0.0119116
144	hsa-miR-505	GUCAACACUUGCUGGUUUCCUC	1.23667	0.030621		1.16563	0.00592396		1.0156	0.0500553
145	hsa-miR-641	AAAGACAUAGGAUAGAGUCACCUC	1.25925	0.678034		1.23107	0.0409788		1.01298	0.817539
146	hsa-miR-152	UCAGUGCAUGACAGAACUUGGG	1.16652	0.0192559		1.15398	0.0593422		1.01274	0.049051
147	hsa-miR-21	UAGCUUAUCAGACUGAUGUUGA	0.961532	0.132328		1.11787	0.0280697		1.00675	0.0613217
148	hsa-miR-592	UUGUGUCAAUAUGCGAUGAUGU	0.646153	0.150395		0.959666	0.0723758		1.0065	0.147176
149	hsa-miR-136	ACUCCAUUUGUUUUGAUGAUGGA	1.05307	0.0593708		1.01093	0.0216629		1.00565	0.0770548
150	hsa-miR-556	GAUGAGCUCAUUGUAAUAUG	1.0867	0.0940408		1.15038	0.0873366		1.00434	0.24823
151	hsa-let-7g	UGAGGUAGUAGUUUGUACAGU	1.09174	0.126305		1.09083	0.0523328		1.00046	0.184829
152	hsa-miR-187	UCGUGUCUUGUGUUGCAGCCG	0.71665	0.0573892		1.24122	0.0747615		0.999786	0.0298178
153	hsa-miR-661	UGCCUGGGUCUCUGGCCUGCGCGU	1.11611	0.0406744		1.11334	0.000465847		0.998574	0.100949
154	hsa-miR-147	GUGUGUGGAAAUGCUUCUGC	0.800296	0.29832		0.98287	0.0591506		0.991438	0.206864
155	hsa-miR-302c*	UUUAACAUGGGGGUACCUGCUG	1.31143	0.220806		1.32802	0.0768011		0.989465	0.245773
156	hsa-miR-203	GUGAAAUGUUUAGGACCACUAG	1.1056	0.0800982		1.1088	0.0317746		0.989278	0.101651
157	hsa-miR-767-5p	UGCACCAUGGUUGUCUGAGCAUG	1.22446	0.334848		1.25012	0.0212994		0.984316	0.471359
158	hsa-let-7a	UGAGGUAGUAGGUUGUAUAGUU	1.0738	0.221631		1.09952	0.0535921		0.97889	0.283752
159	hsa-miR-33b	GUGCAUUGCUGUUGCAUUGCA	0.273756	1.23264		1.22831	0.0707589		0.978269	0.0395774
160	hsa-let-7d	AGAGGUAGUAGGUUGCAUAGU	0.287106	1.67797		1.05174	0.0887506		0.976044	0.213384
161	hsa-miR-593	AGGCACCAGCCAGGCAUUGCUCAGC	0.906486	0.161501		0.937493	0.0373217		0.974283	0.231502
162	hsa-miR-450	UUUUUGCGAUGUGUUCCUAAUA	1.23354	0.103867		1.268	0.0875448		0.97132	0.117284
163	hsa-miR-568	AUGUAUAAAUGUAUACACAC	1.12972	0.169414		1.20647	0.136842		0.969305	0.338693
164	hsa-let-7b	UGAGGUAGUAGGUUGUGUGGUU	1.00005	0.104969		1.03808	0.0888609		0.965687	0.183065
165	hsa-miR-544	AUUCUGCAUUUUUAGCAAGU	0.807826	0.292255		0.840859	0.0846196		0.964692	0.135297
166	hsa-miR-10a	UACCCUGUAGAUCCGAAUUUGUG	1.11268	0.159743		1.12026	0.0139232		0.96229	0.141091
167	hsa-miR-548c	CAAAAAUCUCAAUUACUUUUGC	1.02912	0.109047		1.07717	0.0769649		0.962272	0.205915
168	hsa-miR-95	UUCAACGGGUAUUUAUUGAGCA	0.473089	0.154801		1.01479	0.0662431		0.960362	0.000207635
169	hsa-miR-328	CUGGCCCUCUCUGCCCUUCCGU	0.556326	0.795561		1.1001	0.0310867		0.957971	0.210378
170	hsa-miR-30b	UGUAAACAUCCUACACUCAGCU	1.32758	0.306845		1.38573	0.00799272		0.949929	0.231522
171	hsa-miR-25	CAUUGCACUUGUCUCGGUCUGA	1.22765	0.253231		1.31883	0.0912465		0.948685	0.418475
172	hsa-miR-16	UAGCAGCACGUAAAUAUUGGCG	0.987261	0.0408552		1.05083	0.0547991		0.943058	0.116765
173	hsa-miR-525	CUCCAGAGGGAUGCACUUUCU	1.40499	0.034033		1.53065	0.0167126		0.941726	0.060422
174	hsa-miR-206	UGGAAUGUAAGGAAGUGUGUGG	0.862434	0.0810439		0.913905	0.00969242		0.935044	0.0639479
175	hsa-miR-138	AGCUGGUGUUGUGAAUC	1.03231	0.477354		1.1358	0.0493708		0.934879	0.487239
176	hsa-miR-384	AUUCCUAGAAAUUGUUCAUA	1.29462	0.121223		1.39065	0.0567795		0.933988	0.0504904
177	hsa-miR-155	UUAAUGCUAAUCGUGAUAGGGG	0.944295	0.0155262		1.01847	0.0154958		0.927119	0.000841632
178	hsa-miR-769-5p	UGAGACCUCUGGGUUCUGAGCU	1.08217	0.108868		1.1761	0.0583922		0.926201	0.0999847
179	hsa-miR-326	CCUCUGGGCCCUUCCUCCAG	0.805733	0.132141		0.876797	0.117454		0.926069	0.154742
180	hsa-miR-567	AGUAUGUUCUUCCAGGACAGAAC	0.844809	0.00725893		0.931284	0.00426586		0.9224	0.00511963
181	hsa-miR-320	AAAAGCUGGGUUGAGAGGGCGAA	1.00606	0.0289545		1.09521	0.0239075		0.920604	0.042058
182	hsa-miR-520b	AAAGUGCUUCCUUUUAGAGGG	1.2071	0.209606		1.36258	0.0322433		0.919941	0.163094
183	hsa-miR-185	UGGAGAGAAAGGCAGUUC	0.964172	0.0112851		1.04394	0.0582668		0.916088	0.0271225
184	hsa-miR-383	AGAUCAGAAGGUGAUUGUGGCU	0.878635	0.0168721		0.967233	0.0600957		0.913646	0.0516115
185	hsa-miR-324-5p	CGCAUCCCCUAGGGCAUUGGUGU	1.04705	0.0257441		1.1524	0.0385623		0.910774	0.00873528
186	hsa-miR-382	GAAGUUGUUCGUGGUGGAUUCG	1.13948	0.014542		1.26175	0.0012797		0.907345	0.0124265
187	hsa-miR-484	UCAGGCUCAGUCCCCUCCCGAU	0.469743	1.0231		1.28515	0.0858628		0.907178	0.161939
188	hsa-miR-578	CUUCUUGUGCUCUAGGAUUGU	0.808393	0.0113864		0.889167	0.112569		0.902936	0.0502877
189	hsa-miR-581	UCUUGUGUUCUCUAGAUCAGU	1.12066	0.104056		1.27187	0.0889679		0.898496	0.230555
190	hsa-miR-518f	AAAGCGCUUCUCUUUAGAGGA	1.34507	0.075165		1.50377	0.0431007		0.897348	0.157009
191	hsa-miR-371	GUGCCGCCAUCUUUUGAGUGU	0.329566	0.229997		1.11221	0.0666246		0.896813	0.075625
192	hsa-miR-448	UUGCAUAUGUAGGAUGUCCCAU	1.32486	0.00899743		1.48451	0.0356131		0.894801	0.0149086
193	hsa-miR-184	UGGACGGAGAACUGAUAAGGGU	0.989428	0.0306305		1.09649	0.00932539		0.894679	0.0579586
194	hsa-miR-579	AUUCAUUUGGUAUAAACCGCGAU	0.879657	0.130275		0.976821	0.0145225		0.893637	0.173134
195	hsa-miR-124a	UUAAGGCACGCGGUGAAUGCCA	0.783758	0.374406		0.838554	0.0243648		0.891579	0.24622
196	hsa-miR-100	AACCCGUAGAUCCGAACUUGUG	1.02461	0.178242		1.11316	0.00745433		0.891421	0.13913
197	hsa-miR-613	AGGAAUGUUCCUUCUUUGCC	0.754853	0.0216996		0.848021	0.0568288		0.891205	0.0630106
198	hsa-miR-210	CUGUGCGUGUGACAGCGGCUGA	1.13483	0.193639		1.27314	0.0308253		0.890437	0.209017
199	hsa-miR-220	CCACACCGUAUCUGACACUUU	1.0188	0.0702238		1.14805	0.0107941		0.888315	0.0676303
200	hsa-miR-342	UCUCACACAGAAAUCGCACCCGUC	0.961812	0.0427845		1.08404	0.0337692		0.887719	0.0281751
201	hsa-miR-548b	CAAGAACCUCAGUUGCUUUUGU	0.957245	0.374991		1.09177	0.0308349		0.882938	0.492461
202	hsa-let-7e	UGAGGUAGGAGGUUGUAUAGU	0.942127	0.0771126		1.06528	0.048827		0.882327	0.116695
203	hsa-miR-559	UAAAGUAAAUAUGCACCAAAA	0.935039	0.0810435		1.0427	0.0709745		0.882299	0.0841614
204	hsa-miR-410	AAUAUAACACAGAUGGCCUGU	1.2186	0.311453		1.39733	0.0239875		0.879147	0.281279
205	hsa-miR-586	UAUGCAUUGUAUUUUUAGGUCC	0.832708	0.0445537		0.961048	0.0277233		0.875898	0.0670975
206	hsa-miR-599	GUUGUGUCAGUUUAUCAAAC	0.895288	0.0036403		1.02735	0.00242646		0.872017	0.00680513
207	hsa-miR-610	UGAGCUAAAUGUGUGCUGGGA	0.945796	0.0230849		1.09785	0.0680866		0.863818	0.0920381
208	hsa-miR-518c*	UCUCUGGAGGGAAGCACUUUCUG	1.21142	0.131383		1.3904	0.0386333		0.862934	0.190511
209	hsa-miR-622	ACAGUCUGCUGAGGUUGGAGC	0.838814	0.052446		0.969719	0.0106004		0.859027	0.0459199
210	hsa-miR-619	GACCUGGACAUGUUUGUGCCCAGU	0.792694	0.450699		0.953901	0.165081		0.856232	0.555284
211	hsa-miR-99a	AACCCGUAGAUCCGAUCUUGUG	0.681338	0.00966239		0.859499	0.493715		0.85398	0.372891
212	hsa-miR-767-3p	UCUGCUCAUACCCCAUGGUUUCU	1.17545	0.0315668		1.39414	0.090223		0.851268	0.0287695
213	hsa-miR-524*	CUACAAAGGGAAGCACUUUCUC	1.03037	0.601297		1.29261	0.0254065		0.850995	0.691771
214	hsa-miR-146	UGAGAACUGAAUUCCAUGGGUU	0.888459	0.497439		1.04174	0.00308122		0.850395	0.351403
215	hsa-miR-30c	UGUAAACAUCCUACACUCUCAGC	1.11466	0.154325		1.31898	0.00999969		0.846094	0.128605
216	hsa-miR-18a*	ACUGCCCUAAGUGCUCCUUCU	0.808014	0.0524428		0.955008	0.100366		0.842937	0.141295
217	hsa-miR-607	GUUCAAAUCCAGAUCUAUAAC	0.934291	0.0961654		1.10949	0.0402218		0.841167	0.0976946
218	hsa-miR-511	GUGUCUUUUGCUCUGCAGUCA	1.0857	0.0377984		1.23843	0.0319397		0.839962	0.0758261
219	hsa-miR-199b	CCCAGUGUUUAGACUAUCUGUUC	1.06689	0.0397369		1.27333	0.0131226		0.837342	0.0252929
220	hsa-miR-768-5p	GUUGGAGGAUGAAAGUACGGAGUGAU	0.759271	0.364971		1.09283	0.107203		0.836698	0.206884
221	hsa-miR-545	AUCAGCAAACAUUUAUUGUGUG	0.833702	0.0513995		1.01231	0.00704284		0.829774	0.0286026
222	hsa-miR-577	UAGAUAAAAUAUUGGUACCUG	1.15016	0.00538397		1.38512	0.0645886		0.824488	0.0478571
223	hsa-miR-133	UUGGUCCCCUUCAACCAGCUGU	1.17016	0.109982		0.868836	0.0745815		0.824228	0.245029
224	hsa-miR-504	AGACCCUGGUCUGCACUCUAU	0.880317	0.674869		1.04809	0.0886037		0.823476	0.758047
225	hsa-miR-770-5p	UCCAGUACCACGUGUCAGGGCCA	1.04703	0.172413		1.27914	0.0478453		0.822969	0.178871
226	hsa-miR-128a	UCACAGUGAACCGGUCUCUUUU	0.946149	0.102344		1.10882	0.0623958		0.820457	0.15646
227	hsa-miR-126	UCGUACCGUGAGUAAUAAUGC	1.91718	0.0359874		1.06968	0.0637847		0.819414	0.199019
228	hsa-miR-193b	AACUGGCCCUCAAAGUCCCGCUUU	0.707039	0.865588		0.860624	0.0557859		0.819209	0.644333
229	hsa-miR-98	UGAGGUAGUAAGUUGUAUUGUU	0.806563	0.0861515		0.98903	0.00544417		0.818878	0.107724
230	hsa-miR-497	CAGCAGCACACUGUGGUUUGU	1.10788	0.159746		0.928902	0.0350563		0.814942	0.249067
231	hsa-miR-31	GGCAAGAUGCUGGCAUAGCUG	1.03722	0.131695		1.27416	0.0200754		0.814819	0.0913536
232	hsa-miR-192	CUGACCUAUGAAUUGACAGCC	3.39473	0.0539794		0.914445	0.010877		0.808374	0.838109
233	hsa-miR-660	UACCCAUUGCAUAUCGGAGUUG	0.823146	0.422711		1.03611	0.0856621		0.807546	0.805845
234	hsa-miR-126*	CAUUAUUACUUUUGGUACGCG	0.926784	0.0870198		1.10228	0.0388126		0.806052	0.115689
235	hsa-miR-620	AUGGAGAUAGAUAUAGAAAU	0.545347	0.236354		0.786607	0.0440743		0.804918	0.10775
236	hsa-miR-618	AAACUCUACUUGUCCUUCUGAGU	0.853191	0.209922		1.06691	0.0603263		0.800093	0.272738
237	hsa-miR-218	UUGUGCUUGAUCUAACCAUGU	0.786964	0.0490416		0.988552	0.0304312		0.797002	0.016657
238	hsa-miR-647	GUGGCUGCACUCACUUCCUUC	0.214675	1.63667		0.733608	0.152551		0.796653	0.196383
239	hsa-miR-154	UAGGUUAUCCGUGUUGCCUUCG	0.749628	0.0514299		0.9443	0.0196089		0.793568	0.0283155
240	hsa-miR-595	GAAGUGUGCCGUGGUGUGUCU	0.718345	0.0179417		0.909546	0.0415136		0.793335	0.0126554
241	hsa-miR-372	AAAGUGCUGCGACAUUUGAGCGU	0.862525	0.548183		1.12053	0.122807		0.789465	0.484982
242	hsa-miR-30e-3p	UGUAAACAUCCUUGACUGGA	0.647424	0.366175		1.34495	0.0875625		0.78576	0.200816
243	hsa-miR-611	GCGAGGACCCCUCGGGGUCUGAC	0.151291	4.43975		1.08353	0.0798556		0.783602	0.255972
244	hsa-miR-580	UUGAGAAUGAUGAAUCAUUAGG	0.870226	0.155274		1.13016	0.0401093		0.780509	0.207039
245	hsa-miR-653	UUGAAACAAUCUCUACUGAAC	1.27506	0.0101069		1.63661	0.0635324		0.776707	0.0298103
246	hsa-miR-518f*	CUCUAGAGGGAAGCACUUUCUCU	0.940959	0.0305348		1.21784	0.0237581		0.772939	0.0515768
247	hsa-miR-215	AUGACCUAUGAAUUGACAGAC	0.74168	0.0645176		0.9552	0.0307112		0.772894	0.0143376
248	hsa-miR-554	GCUAGUCCUGACUCAGCCAGU	0.851044	0.503242		1.11956	0.0718182		0.768564	0.824844
249	hsa-miR-668	UGUCACUCGGCUCGGCCCACUAC	1.02287	0.0172195		1.33379	0.0449758		0.768128	0.0592846
250	hsa-miR-509	UGAUUGGUACGUCUGUGGGUAGA	0.833991	0.661396		1.04696	0.0179571		0.76571	0.671242
251	hsa-miR-491	AGUGGGGAACCCUUCCAUGAGGA	0.543631	0.202064		0.704764	0.0486982		0.764932	0.0595716
252	hsa-miR-143	UGAGAUGAAGCACUGUAGCUCA	0.996223	0.866841		1.32087	0.00498809		0.764867	0.773573
253	hsa-miR-518a	AAAGCGCUUCCCUUUGCUGGA	0.411035	0.403538		1.39189	0.0316262		0.762286	0.059277
254	hsa-miR-555	AGGGUAAGCUGAACCUCUGAU	0.69042	0.0191209		0.894116	0.0527375		0.762285	0.0591726
255	hsa-miR-92a	UAUUGCACUUGUCCCGGCCUG	0.809736	0.147767		1.07599	0.0249402		0.757722	0.215853
256	hsa-miR-340	UCCGUCUCAGUUACUUUAUAGCC	0.954435	0.0697502		1.26815	0.00736572		0.753534	0.0940572
257	hsa-miR-640	AUGAUCCAGGAACCUGCCUCU	1.0777	0.147595		1.43969	0.000225865		0.750706	0.155907
258	hsa-miR-614	GAACGCCUGUUCUUGCCAGGUGG	0.855454	0.0965599		1.15938	0.0712774		0.742453	0.193514
259	hsa-miR-518c	CAAAGCGCUUCUCUUUAGAGUG	0.920782	0.44817		1.23665	0.000702295		0.740419	0.596616
260	hsa-miR-489	AGUGACAUCACAUAUACGGCAGC	0.741353	0.320417		0.790989	0.0742434		0.733479	0.27156
261	hsa-miR-572	GUCCGCUCGGCGGUGGCCCA	0.967662	0.122248		1.31136	0.0029439		0.731538	0.167154
262	hsa-miR-548a	CAAAACUGGCAAUUACUUUUGC	0.966853	0.0187233		1.32845	0.0127448		0.728501	0.0116001
263	hsa-miR-659	CUUGGUUCAGGGAGGGUCCCCA	0.926761	0.104434		1.28043	0.0961059		0.728027	0.281583
264	hsa-miR-200a*	CAUCUUACCGGACAGUGCUGGA	0.692553	0.14023		1.01582	0.384825		0.72558	0.410237
265	hsa-miR-557	GUUUGCACGGGUGGGCCUUGUCU	0.810155	0.163796		1.13769	0.188735		0.72508	0.394862
266	hsa-miR-603	CACACACUGCAAUUACUUUUGC	0.7036	0.136796		0.976475	0.00417795		0.720847	0.139216
267	hsa-miR-662	UCCCACGUUGUGGCCCAGCAG	1.11897	0.137926		1.55496	0.000529899		0.719882	0.167874
268	hsa-miR-649	AAACCUGUGUUGUUCAAGAGUC	0.878337	0.0931163		1.22475	0.0542827		0.717293	0.0432317
269	hsa-miR-376b	AUCAUAGAGGAAAAUCCAUGUU	0.596838	0.0525493		0.823803	0.0254634		0.714665	0.0387744
270	hsa-miR-506	UAAGGCACCCUUCUGAGUAGA	1.20956	0.305899		0.873915	0.0557471		0.71237	0.792168
271	hsa-miR-196a	UAGGUAGUUUCAUGUUGUUGG	0.912308	0.232114		1.16394	0.0341306		0.708899	0.136595
272	hsa-miR-487a	AAUCAUACAGGGACAUCCAGUU	1.0602	0.0688862		1.48375	0.0392205		0.708883	0.0144994
273	hsa-miR-454-5p	ACCCUAUCAAUAUUGUCUCUGC	0.977748	0.077688		1.37777	0.0290493		0.708594	0.143081
274	hsa-miR-589	UCAGAACAAAUGCCGGUUCCCAGA	0.701005	0.191707		0.999579	0.0242595		0.705748	0.206368
275	hsa-miR-596	AAGCCUGCCCGGCUCCUCGGG	0.661324	0.118359		0.94511	0.0261393		0.70365	0.128852
276	hsa-miR-566	GGGCGCCUGUGAUCCCAAC	0.84078	0.998532		1.28204	0.116344		0.702922	1.08627
277	hsa-miR-671	AGGAAGCCCUGGAGGGGCUGGAGGU	0.794798	0.0300957		1.11249	0.0798077		0.699684	0.0859946
278	hsa-miR-30d	UGUAAACAUCCCCGACUGGAAG	0.997095	0.0787681		1.43428	0.0118427		0.69675	0.0750886
279	hsa-miR-376a*	GGUAGAUUCUCCUUCUAUGAG	0.89645	0.031767		1.27588	0.00169466		0.693298	0.0496192
280	hsa-miR-452*	UCAGUCUCAUCUGCAAAGAAG	0.83389	0.0174708		1.21112	0.0709834		0.69073	0.0311592
281	hsa-miR-18	UAAGGUGCAUCUAGUGCAGAUA	0.874561	0.00385181		1.26023	0.0453702		0.688613	0.0480773
282	hsa-miR-548d	CAAAAACCACAGUUUCUUUUGC	0.328941	0.94342		1.02433	0.124642		0.686067	0.282519
283	hsa-miR-549	UGACAACUAUGGAUGAGCUCU	0.83695	0.437065		1.22093	0.00135837		0.686008	0.479016
284	hsa-miR-449	UGGCAGUGUAUUGUUAGCUGGU	0.338743	0.052254		0.883776	0.264538		0.68484	0.155753
285	hsa-miR-422a	CUGGACUUAGGGUCAGAAGGCC	0.84987	0.0402171		1.2422	0.0046726		0.684342	0.0471999
286	hsa-miR-19a	UGUGCAAAUCUAUGCAAAACUGA	0.898413	0.114224		1.32016	0.0587542		0.683385	0.153003
287	hsa-miR-221	AGCUACAUUGUCUGCUGGGUUUC	0.678242	0.0183493		0.996157	0.0392966		0.682015	0.0195782
288	hsa-miR-193	AACUGGCCUACAAAGUCCCAG	0.663773	1.31516		0.931616	0.0886758		0.680976	0.772968
289	hsa-miR-585	UGGGCGUAUCUGUAUGCUA	0.537801	0.0946404		0.799838	0.0613654		0.680481	0.100909
290	hsa-miR-623	AUCCCUUGCAGGGGCUGUUGGGU	0.828915	0.0474393		1.21407	0.0192092		0.678609	0.0677656
291	hsa-miR-18b	UAAGGUGCAUCUAGUGCAGUUA	0.777206	0.0667422		1.13766	0.00242575		0.67726	0.0882587
292	hsa-let-7i	UGAGGUAGUAGUUUGUGCUGU	0.7747	0.0401592		1.14527	0.084404		0.676346	0.11493
293	hsa-miR-551a	GCGACCCACUCUUGGUUUCCA	0.752087	0.11553		1.12602	0.0531583		0.670859	0.156634
294	hsa-miR-590	GAGCUUAUUCAUAAAAGUGCAG	0.611936	0.353857		0.924954	0.0653989		0.670146	0.347915
295	hsa-miR-565	GGCUGGCUCGCGAUGUCUGUUU	0.817364	0.0833187		1.21061	0.111472		0.666051	0.1729
296	hsa-miR-433	AUCAUGAUGGGCUCCUCGGUGU	0.871716	0.16995		1.32124	0.016557		0.660477	0.199508
297	hsa-miR-15b	UAGCAGCACAUCAUGGUUUACA	0.626392	0.104701		0.950743	0.0366776		0.660423	0.123275
298	hsa-miR-558	UGAGCUGCUGUACCAAAAU	0.776278	0.101673		1.16007	0.0383008		0.658688	0.111834
299	hsa-miR-508	UGAUUGUAGCCUUUUGGAGUAGA	0.837762	0.266309		1.22428	0.0392617		0.658153	0.298622
300	hsa-miR-526c	CUCUAGAGGGAAGCGCUUUCUGUU	0.751759	0.265218		1.15275	0.00542768		0.656887	0.152476
301	hsa-miR-574	CACGCUCAUGCACACACCCAC	0.423059	0.20435		1.27884	0.0600637		0.650961	0.111147
302	hsa-miR-411	UAGUAGACCGUAUAGCGUACG	0.847108	0.0402604		1.30778	0.0138612		0.650744	0.010249
303	hsa-miR-517c	AUCGUGCAUCCUUUUAGAGUGU	0.543048	0.0419425		0.834404	0.140085		0.648618	0.054812
304	hsa-miR-154*	AAUCAUACACGGUUGACCUAUU	0.00551345	158.188		1.14604	0.0556038		0.645834	0.0806432
305	hsa-miR-130a	CAGUGCAAUGUUAAAAGGGCAU	0.803052	0.229446		1.20269	0.021388		0.645494	0.194995
306	hsa-miR-363	AAUUGCACGGUAUCCAUCUGUA	0.955435	0.963527		1.53752	0.0806512		0.640809	0.660667
307	hsa-miR-92b	UAUUGCACUCGUCCCGGCCUC	0.632985	0.498426		0.994863	0.0092646		0.640344	0.516741
308	hsa-miR-490	CAACCUGGAGGACUCCAUGCUG	0.774505	0.101929		1.22178	0.127725		0.635066	0.170341
309	hsa-miR-224	CAAGUCACUAGUGGUUCCGUUUA	0.713894	0.263325		1.13093	0.0111147		0.631264	0.209525
310	hsa-miR-297	AUGUAUGUGUGCAUGUGCAUG	0.521476	0.292693		0.832936	0.0228746		0.63016	0.262449
311	hsa-miR-493-5p	UUGUACAUGGUAGGCUUUCAUU	0.877932	1.04328		1.37701	0.0182797		0.628857	0.685553
312	hsa-miR-644	AGUGUGGCUUUCUUAGAGC	0.508765	0.732823		0.821999	0.078591		0.624478	0.411094
313	hsa-miR-22	AAGCUGCCAGUUGAAGAACUGU	0.620318	0.31098		1.00992	0.0744588		0.620451	0.272455
314	hsa-miR-28	AAGGAGCUCACAGUCUAUUGAG	0.517337	0.197253		0.839785	0.103466		0.618778	0.159882
315	hsa-miR-526b	CUCUUGAGGGAAGCACUUUCUGUU	0.772218	0.0730849		1.28656	0.0395608		0.615792	0.0672406
316	hsa-miR-563	AGGUUGACAUACGUUUCCC	0.62393	1.22107		1.05762	0.0635635		0.612535	0.971659
317	hsa-miR-323	GCACAUUACACGGUCGACCUCU	0.879252	0.250546		1.4719	0.0936257		0.606573	0.272744
318	hsa-miR-486	UCCUGUACUGAGCUGCCCCGAG	0.579522	0.383742		0.958962	0.0190972		0.600993	0.327262
319	hsa-miR-202*	UUUCCUAUGCAUAUACUUCUUU	0.765055	0.233865		1.26966	0.0406927		0.599423	0.188149
320	hsa-miR-524	GAAGGCGCUUCCCUUUGGAGU	0.340076	0.0941611		1.41465	0.06754		0.598528	0.0651526
321	hsa-miR-202	AGAGGUAUAGGGCAUGGGAAAA	1.12914	0.0578525		1.25749	0.055895		0.597555	0.139014
322	hsa-miR-34a	UGGCAGUGUCUUAGCUGGUUGUU	0.655627	0.0435074		1.09824	0.00051603		0.597512	0.0370788
323	hsa-miR-645	UCUAGGCUGGUACUGCUGA	0.570041	1.20932		0.97086	0.0131305		0.589315	0.700667
324	hsa-miR-107	AGCAGCAUUGUACAGGGCUAUCA	0.651356	0.501376		1.08052	0.0481973		0.586762	0.275982
325	hsa-miR-137	UAUUGCUUAAGAAUACGCGUAG	0.661645	0.363107		1.1539	0.0443345		0.586175	0.259598
326	hsa-miR-151	ACUAGACUGAAGCUCCUUGAGG	0.638544	0.322679		1.08603	0.00887133		0.586165	0.156831
327	hsa-miR-516-3p	UGCUUCCUUUCAGAGGGU	0.782356	0.0478808		1.34901	0.00278839		0.576532	0.031463
328	hsa-miR-503	UAGCAGCGGGAACAGUUCUGCAG	0.788937	0.22123		1.31479	0.0267331		0.575921	0.232396
329	hsa-miR-451	AAACCGUUACCAUUACUGAGUUU	0.884612	0.048806		1.54322	0.02993		0.574322	0.0339912
330	hsa-miR-521	AACGCACUUCCCUUUAGAGUGU	0.825726	0.0754788		1.49065	0.0739156		0.570148	0.120659
331	hsa-miR-570	GAAAACAGCAAUUACCUUUGCA	0.61882	1.07585		1.09058	0.0428962		0.570132	0.809328
332	hsa-miR-197	UUCACCACCUUCUCCACCCAGC	0.101738	0.698341		1.22866	0.136333		0.56764	0.420334
333	hsa-miR-199a	CCCAGUGUUCAGACUACCUGUUC	0.685469	0.319287		1.42661	0.133506		0.564755	0.317182
334	hsa-miR-602	GACACGGGCGACAGCUGCGGCCC	0.303596	0.715351		1.19079	0.0947816		0.558915	0.236446
335	hsa-miR-493-3p	UGAAGGUCUACUGUGUGCCAG	0.639014	1.9189		1.16879	0.0525747		0.554153	0.959951
336	hsa-miR-553	AAAACGGUGAGAUUUUGUUUU	0.686964	0.00930416		1.22548	0.0253342		0.553033	0.0347583
337	hsa-miR-573	CUGAAGUGAUGUGUAACUGAUCAG	0.655059	0.18928		1.18032	0.0496459		0.552503	0.214175
338	hsa-miR-375	UUUGUUCGUUCGGCUCGCGUGA	0.621467	0.134886		1.12905	0.0554152		0.552078	0.115747
339	hsa-miR-513	UUCACAGGGAGGUGUCAUUUAU	0.49521	1.55269		0.883932	0.0465228		0.551822	0.67643
340	hsa-miR-380-3p	UAUGUAAUAUGGUCCACAUCUU	0.712317	0.226784		1.27242	0.0255885		0.550838	0.251749
341	hsa-miR-584	UUAUGGUUUGCCUGGGACUGAG	0.599239	0.16645		1.09857	0.101095		0.549962	0.0504892
342	hsa-miR-525*	GAAGGCGCUUCCCUUUAGAGC	0.714178	0.0812645		1.3361	0.0338216		0.548713	0.0810523
343	hsa-miR-658	GGCGGAGGGAAGUAGGUCCGUUGGU	0.881682	0.0295963		1.61085	0.0306691		0.545838	0.0855194
344	hsa-miR-27a	UUCACAGUGGCUAAGUUCCGC	0.559283	1.75449		1.05884	0.0548815		0.5408	1.06356
345	hsa-miR-191	CAACGGAAUCCCAAAAGCAGCU	0.726587	1.19608		1.35093	0.0300706		0.537472	0.890745
346	hsa-miR-523	AACGCGCUUCCCUAUAGAGGG	0.709384	0.030921		1.35838	0.0569445		0.535794	0.0210906
347	hsa-miR-15a	UAGCAGCACAUAAUGGUUUGUG	0.476046	0.271336		0.891477	0.0281148		0.535442	0.193233
348	hsa-miR-517a	AUCGUGCAUCCCUUUAGAGUGUU	0.512424	0.702165		0.92216	0.308682		0.533987	0.324299
349	hsa-miR-609	AGGGUGUUUCUCUCAUCUCU	0.380246	0.118742		0.716086	0.0587526		0.530687	0.0390361
350	hsa-miR-432*	CUGGAUGGCUCCUCCAUGUCU	0.605055	0.0633424		1.14349	0.0405381		0.530193	0.0269279
351	hsa-miR-376a	AUCAUAGAGGAAAAUCCACGU	0.499981	0.386601		0.933549	0.0289564		0.53013	0.344178
352	hsa-miR-331	GCCCCUGGGCCUAUCCUAGAA	0.777272	0.44673		1.49509	0.0019447		0.521213	0.279314
353	hsa-miR-346	UGUCUGCCCGCAUGCCUGCCUCU	0.596456	1.00711		1.19647	0.0754033		0.512582	0.832177
354	hsa-miR-612	GCUGGGCAGGGCUUCUGAGCUCCUU	0.518809	0.0467293		1.01443	0.105856		0.512389	0.0444732
355	hsa-miR-422b	CUGGACUUGGAGUCAGAAGGCC	0.663318	1.19085		1.29235	0.0176853		0.507818	0.989899
356	hsa-miR-34c	AGGCAGUGUAGUUAGCUGAUUGC	0.490169	1.69162		0.995074	0.119989		0.506349	0.601521
357	hsa-miR-617	AGACUUCCCAUUUGAAGGUGGC	0.485692	0.895959		1.00635	0.183411		0.504797	0.662681
358	hsa-miR-128b	UCACAGUGAACCGGUCUCUUUC	0.651227	0.285751		1.23627	0.0288232		0.502558	0.133449
359	hsa-miR-652	AAUGGCGCCACUAGGGUUGUGCA	0.490232	0.956322		0.972751	0.0476824		0.501408	0.448121
360	hsa-miR-345	UGCUGACUCCUAGUCCAGGGC	0.580815	0.0543133		1.16332	0.00983852		0.499654	0.0333531
361	hsa-miR-379	UGGUAGACUAUGGAACGUA	0.537243	0.332748		1.06482	0.0695066		0.494674	0.253844
362	hsa-miR-373*	ACUCAAAAUGGGGGCGCUUUCC	0.69173	0.3214		1.40533	0.0110862		0.491877	0.173403
363	hsa-miR-527	CUGCAAAGGGAAGCCCUUUCU	0.503252	0.246277		1.03663	0.0287541		0.488769	0.0761938
364	hsa-miR-483	UCACUCCUCUCCUCCCGUCUUCU	0.662817	0.208592		1.34797	0.0816189		0.4875	0.136408
365	hsa-miR-621	GGCUAGCAACAGCGCUUACCU	0.369872	0.0710885		0.759703	0.0997725		0.485026	0.0947939
366	hsa-miR-363*	CGGGUGGAUCACGAUGCAAUUU	0.386488	0.103601		0.803708	0.0274884		0.483456	0.0397203
367	hsa-miR-656	AAUAUUAUACAGUCAACCUCU	0.571207	0.416006		1.36307	0.149819		0.482358	0.570568
368	hsa-miR-377	AUCACACAAAGGCAACUUUUGU	0.794593	0.0633839		1.17777	0.132379		0.482211	0.0114957
369	hsa-miR-194	UGUAACAGCAACUCCAUGUGGA	0.544625	1.72103		1.13607	0.0411613		0.480788	0.959786
370	hsa-miR-608	AGGGGUGGUGUUGGGACAGCUCCGU	0.359691	0.126898		0.748719	0.000484905		0.480428	0.072468
371	hsa-miR-365	UAAUGCCCCUAAAAAUCCUUAU	0.529404	1.82063		1.0982	0.0517689		0.479467	0.598715
372	hsa-miR-571	UGAGUUGGCCAUCUGAGUGAG	0.5281	0.0866503		1.09283	0.00490279		0.479119	0.0622036
373	hsa-miR-520d*	UCUACAAAGGGAAGCCCUUUCUG	0.717137	0.753639		1.54477	0.0390318		0.478818	0.25822
374	hsa-miR-301	CAGUGCAAUAGUAUUGUCAAAGC	0.643247	0.719517		1.35346	0.000785348		0.47474	0.423019
375	hsa-miR-378	CUCCUGACUCCAGGUCCUGUGU	0.544012	0.732409		1.13558	0.00342185		0.472275	0.67164
376	hsa-miR-9a*	UAAAGCUAGAUAACCGAAAGU	0.558022	1.65982		1.22531	0.0164154		0.471382	0.817838
377	hsa-miR-627	GUGAGUCUCUAAGAAAAGAGGA	0.480464	0.258925		1.08287	0.072457		0.470511	0.0859582
378	hsa-miR-643	ACUUGUAUGCUAGCUCAGGUAG	0.691438	0.144804		1.48788	0.0336786		0.465567	0.067543
379	hsa-miR-598	UACGUCAUCGUUGUCAUCGUCA	0.477977	1.24627		1.02642	0.0489363		0.460166	0.802173
380	hsa-miR-542-3p	UGUGACAGAUUGAUAACUGAAA	0.297414	0.584218		0.653318	0.0308131		0.459206	0.151077
381	hsa-miR-606	AAACUACUGAAAAUCAAAGAU	0.521615	1.02352		1.13676	0.00134879		0.458934	0.789187
382	hsa-miR-638	AGGGAUCGCGGGCGGGUGGCGGCCU	0.89808	0.128555		1.3012	0.031496		0.458217	0.145953
383	hsa-miR-135a	UAUGGCUUUUUAUUCCUAUGUGA	0.496024	0.3697		1.06889	0.15112		0.456848	0.302493
384	hsa-miR-495	AAACAAACAUGGUGCACUUCUUU	0.500539	1.19702		1.11158	0.0700702		0.454925	0.572817
385	hsa-miR-550	UGUCUUACUCCCUCAGGCACAU	0.379879	1.0345		0.845341	0.0130599		0.450775	0.522605
386	hsa-miR-635	ACUUGGGCACUGAAACAAUGUCC	0.612173	1.5207		1.38822	0.0142025		0.44473	0.920645
387	hsa-miR-222a	AGCUACAUCUGGCUACUGGGUCUC	0.410018	0.69999		0.937135	0.051274		0.441282	0.351769
388	hsa-miR-454-3p	UAGUGCAAUAUUGCUUAUAGGGUUU	0.769698	0.0182164		1.74641	0.0601646		0.440011	0.0507798
389	hsa-miR-518d	CAAAGCGCUUCCCUUUGGAGC	0.451165	0.00458896		1.02357	0.0704089		0.438906	0.0570169
390	hsa-miR-483	AGAGGCUGGCCGUGAUGAAUUC	1.16859	0.0831822		1.05837	0.0627241		0.435368	0.699001
391	hsa-miR-539	GGAGAAAUUAUCCUUGGUGUGU	0.60837	0.436552		1.42347	0.0202499		0.431666	0.229256
392	hsa-miR-542-5p	UCGGGGAUCAUCAUGUCACGAG	0.539826	0.475119		1.26299	0.0179568		0.431439	0.21781
393	hsa-miR-362	AAUCCUUGGAACCUAGGUGUGAGU	0.864492	0.332333		0.943568	0.064006		0.428917	0.438792
394	hsa-miR-560	GCGUGCGCCGGCCGGCCGCC	0.507649	0.939635		1.19278	0.0509646		0.428424	0.901069
395	hsa-miR-561	CAAAGUUUAAGAUCCUUGAAGU	0.430802	0.384335		1.02122	0.166028		0.427343	0.42114
396	hsa-miR-296	AGGGCCCCCCCUCAAUCCUGU	0.465964	2.31133		1.11199	0.0440704		0.426747	1.00515
397	hsa-miR-7	UGGAAGACUAGUGAUUUUGUUG	0.379078	0.0556907		0.909238	0.0995674		0.418149	0.0834762
398	hsa-miR-501	AAUCCUUUGUCCCUGGGUGAGA	0.392209	0.709058		0.94844	0.0966853		0.415178	0.309575
399	hsa-miR-182*	UGGUUCUAGACUUGCCAACUA	0.436575	0.629741		1.05159	0.0197811		0.408499	0.19542
400	hsa-miR-452	UGUUUGCAGAGGAAACUGAGAC	0.400499	1.17487		0.992347	0.0297759		0.407058	0.688552
401	hsa-miR-597	UGUGUCACUCGAUGACCACUGU	0.354929	2.12442		0.915786	0.0496996		0.39704	1.06601
402	hsa-miR-648	AAGUGUGCAGGGCACUGGU	0.311333	2.01503		0.781504	0.0509444		0.395932	0.613478
403	hsa-miR-518e	AAAGCGCUUCCCUUCAGAGUGU	0.471986	0.00557532		1.19176	0.039316		0.393971	0.0313292
404	hsa-miR-135b	UAUGGCUUUUCAUUCCUAUGUG	0.447953	0.140167		1.10005	0.0734481		0.392942	0.00693921
405	hsa-miR-588	UUGGCCACAAUGGGUUAGAAC	0.41309	0.221706		1.06843	0.0149148		0.390884	0.130094
406	hsa-miR-631	AGACCUGGCCCAGACCUCAGC	0.326796	0.214262		0.89777	0.0403198		0.386576	0.0531385
407	hsa-miR-675	UGGUGCGGAGAGGGCCCACAGUG	0.47914	1.61063		1.28352	0.034174		0.386085	0.888229
408	hsa-miR-532	CAUGCCUUGAGUGUAGGACCGU	0.845606	0.0124392		1.15289	0.0276767		0.382926	0.0389202
409	hsa-miR-99b	CACCCGUAGAACCGACCUUGCG	0.389605	1.64376		1.01691	0.0150785		0.382223	1.02889
410	hsa-miR-562	AAAGUAGCUGUACCAUUUGC	0.4627	0.876933		1.24321	0.00873969		0.377795	0.499248
411	hsa-miR-369-5p	AGAUCGACCGUGUUAUAUUCGC	0.440223	1.89073		1.20054	0.075364		0.37613	0.741409
412	hsa-miR-624	UAGUACCAGUACCUUGUGUUCA	0.378748	1.32898		1.02192	0.0115701		0.369264	0.629923
413	hsa-miR-769-3p	CUGGGAUCUCCGGGGUCUUGGUU	0.396285	0.410917		1.10044	0.0524796		0.362242	0.159788
414	hsa-miR-642	GUCCCUCUCCAAAUGUGUCUUG	0.392179	0.532797		1.08285	0.062296		0.361982	0.164275
415	hsa-miR-768-3p	UCACAAUGCUGACACUCAAACUGCUGAC	0.367382	0.0921822		1.02993	0.0612681		0.359745	0.00363286
416	hsa-miR-368	ACAUAGAGGAAAUUCCACGUUU	0.351321	0.112712		0.987823	0.0731595		0.358023	0.0704426
417	hsa-miR-510	UACUCAGGAGAGUGGCAAUCACA	0.429668	0.0470633		1.18122	0.087507		0.349306	0.0938621
418	hsa-miR-498	UUUCAAGCCAGGGGGCGUUUUUC	0.40097	1.54424		1.1834	0.107283		0.34689	0.620276
419	hsa-miR-522	AAAAUGGUUCCCUUUAGAGUGUU	0.277482	0.747704		0.830244	0.0596892		0.343811	0.227974
420	hsa-miR-423	AGCUCGGUCUGAGGCCCCUCAG	0.362947	0.188202		1.05714	0.00107228		0.343376	0.0858043
421	hsa-miR-517	CCUCUAGAUGGAAGCACUGUCU	0.463	0.369065		1.34784	0.00176443		0.341544	0.156571
422	hsa-miR-646	AAGCAGCUGCCUCUGAGGC	0.218326	0.75837		0.647914	0.0474474		0.336861	0.148975
423	hsa-miR-502	AUCCUUGCUAUCUGGGUGCUA	0.361833	0.651651		1.0715	0.022163		0.334811	0.187923
424	hsa-miR-34b	UAGGCAGUGUCAUUAGCUGAUUG	0.413609	1.71967		1.25768	0.0180876		0.331648	0.475428
425	hsa-miR-515-3p	GAGUGCCUUCUUUUGGAGCGU	0.437244	0.148523		1.31256	0.0617363		0.331133	0.00468323
426	hsa-miR-634	AACCAGCACCCCAACUUUGGAC	0.156222	3.75589		0.504654	0.0431599		0.327596	0.61964
427	hsa-miR-431	UGUCUUGCAGGCCGUCAUGCA	0.243583	0.0887172		0.753647	0.130663		0.324259	0.0933101
428	hsa-miR-633	CUAAUAGUAUCUACCACAAUAAA	0.331597	0.464511		1.08935	0.0269251		0.323992	0.183136
429	hsa-miR-802	CAGUAACAAAGAUUCAUCCUUGU	0.205423	1.61451		0.660443	0.13891		0.317413	0.44068
430	hsa-miR-367	AAUUGCACUUUAGCAAUGGUGA	0.438953	0.245417		1.39624	0.074271		0.317342	0.133967
431	hsa-miR-801	GAUUGCUCUGCGUGCGGAAUCGAC	0.380181	0.168543		1.24192	0.0703445		0.309736	0.125984
432	hsa-miR-630	AGUAUUCUGUACCAGGGAAGGU	0.391389	0.990331		1.35808	0.00857655		0.306703	0.422902
433	hsa-miR-374	UUAUAAUACAACCUGAUAAGUG	0.358245	1.12472		1.16903	0.0147126		0.30591	0.322784
434	hsa-miR-449b	AGGCAGUGUAUUGUUAGCUGGC	0.208356	2.75724		0.712674	0.123957		0.29994	0.858468
435	hsa-miR-512-5p	CACUCAGCCUUGAGGGCACUUUC	0.288921	1.02651		0.975059	0.138885		0.292187	0.180593
436	hsa-miR-526a	CUCUAGAGGGAAGCACUUUCU	0.362084	0.436379		1.27473	0.00787427		0.291423	0.158847
437	hsa-miR-424	CAGCAGCAAUUCAUGUUUUGAA	0.1297	5.63011		1.06157	0.0696624		0.289383	0.440326
438	hsa-miR-432	UCUUGGAGUAGGUCAUUGGGUGG	0.274982	0.642311		0.947899	0.0840487		0.288823	0.171443
439	hsa-miR-421	AUCAACAGACAUUAAUUGGGCGC	0.238029	0.281057		0.831427	0.0118794		0.287596	0.0384596
440	hsa-miR-507	UUUUGCACCUUUUGGAGUGAA	0.290253	0.475453		0.986185	0.139408		0.280753	0.0733296
441	hsa-miR-657	GGCAGGUUCUCACCCUCUCUAGG	0.257927	0.316341		0.927901	0.11289		0.275881	0.122774
442	hsa-miR-758	UUUGUGACCUGGUCCACUAACC	0.295484	1.76294		1.10085	0.079028		0.273427	0.616401
443	hsa-miR-412	ACUUCACCUGGUCCACUAGCCGU	0.365293	0.904489		1.37204	0.0714854		0.270263	0.292556
444	hsa-miR-518b	CAAAGCGCUCCCCUUUAGAGGU	0.356619	0.580719		1.31064	0.0765902		0.268236	0.226431
445	hsa-miR-19b	UGUGCAAAUCCAUGCAAAACUGA	0.3217	3.25121		1.27501	0.0472676		0.2581	0.971454
446	hsa-miR-587	UUUCCAUAGGUGAUGAGUCAC	0.28018	0.53607		1.11943	0.0676698		0.254556	0.247565
447	hsa-miR-516-5p	CAUCUGGAGGUAAGAAGCACUUU	0.319739	0.988263		1.26532	0.0323003		0.252296	0.312751
448	hsa-miR-766	ACUCCAGCCCCACAGCCUCAGC	0.214869	1.40481		0.91004	0.0122715		0.235925	0.322323
449	hsa-miR-517b	UCGUGCAUCCCUUUAGAGUGUU	0.330911	0.866615		1.41504	0.0572054		0.235858	0.469025
450	hsa-miR-569	AGUUAAUGAAUCCUGGAAAGU	0.249592	0.0819304		1.09026	0.0553109		0.232837	0.0127442
451	hsa-miR-515-5p	UUCUCCAAAAGAAAGCACUUUCUG	0.208911	0.121044		0.9525	0.0898528		0.218261	0.0343623
452	hsa-miR-625	AGGGGGAAAGUUCUAUAGUCCU	0.140564	0.774551		0.665434	0.0787431		0.210621	0.177176
453	hsa-miR-663	AGGCGGGGCGCCGCGGGACCGC	0.265438	0.0791128		1.32937	0.06446		0.200215	0.080126
454	hsa-miR-195	UAGCAGCACAGAAAUAUUGGC	0.202097	0.942594		1.01107	0.0985121		0.198982	0.269583
455	hsa-miR-214	ACAGCAGGCACAGACAGGCAG	0.188011	0.234708		0.964191	0.101371		0.195046	0.11621
456	hsa-miR-30a-5p	UGUAAACAUCCUCGACUGGAAG	0.28206	0.228269		1.45603	0.0652933		0.193024	0.109528
457	hsa-miR-299-3p	UAUGUGGGAUGGUAAACCGCUU	0.146773	4.15913		0.773143	0.0470562		0.188252	0.535088
458	hsa-miR-425-3p	AUCGGGAAUGUCGUGUCCGCC	0.225181	2.21562		1.24243	0.11039		0.187334	0.703726
459	hsa-miR-616	ACUCAAAACCCUUCAGUGACUU	0.18747	0.735917		1.02169	0.0122704		0.183311	0.208757
460	hsa-miR-651	UUUAGGAUAAGCUUGACUUUUG	0.224953	0.862202		1.24111	0.0649871		0.1808	0.148557
461	hsa-miR-381	UAUACAAGGGCAAGCUCUCUGU	0.270652	0.500809		1.49215	0.00607939		0.17885	0.223168
462	hsa-miR-551b	GCGACCCAUACUUGGUUUCAG	0.17978	1.05262		1.07403	0.0331059		0.168146	0.273025
463	hsa-miR-615	UCCGAGCCUGGGUCUCCCUCU	0.198101	1.77972		1.19213	0.0178205		0.16696	0.571368
464	hsa-miR-654	UGGUGGGCCGCAGAACAUGUGC	0.167196	0.246808		1.00408	0.0390518		0.165737	0.0695593
465	hsa-miR-380-5p	UGGUUGACCAUAGAACAUGCGC	0.0889236	0.0410566		0.538373	0.371653		0.164569	0.142228
466	hsa-miR-639	AUCGCUGCGGUUGCGAGCGCUGU	0.150209	1.62909		1.04335	0.188094		0.14755	0.355704
467	hsa-miR-650	AGGAGGCAGCGCUCUCAGGAC	0.143691	1.0604		1.01887	0.00120236		0.141169	0.152893
468	hsa-miR-552	AACAGGUGACUGGUUAGACAA	0.0884792	0.278149		0.645154	0.0311489		0.137267	0.0178702
469	hsa-miR-637	UGUGCUUGCUCGUCCCGCCCGCAG	0.820245	0.0997701		0.779007	0.049324		0.105499	0.820505
470	hsa-miR-765	UGGAGGAGAAGGAAGGUGAUG	0.0658986	2.32876		0.742282	0.0106322		0.0888561	0.172662
*The ratio of fluorescence intensity of ZsGreen1 (RFI) in cells 4 days after transfection with each dsRNA was normalized to that in control transfectants (Pre-miRTM Negative Control #1, Ambion).
**The ratio of growth level (RG) of viable cells assessed by WST8 assay 4 days after transfection with dsRNAs. The WST-8 assay was employed to normalize the number of viable cells relative to the control transfectants.
