# Supplementary material for: miR-655 Is an EMT-Suppressive MicroRNA Targeting ZEB1 and TGFBR2
Source: PLoS One. 2013 May 14;8(5):e62757. doi: 10.1371/journal.pone.0062757 (PMC3653886; doi:10.1371/journal.pone.0062757)
Supplement: Table S3 — Correlation between clinicopathological characteristics and status of miR-655 expression in primary ESCC cases. (XLS) [file pone.0062757.s012.xls]

## Sheet: Supplementary Table 3
Supplementary Table 3 Correlation between clinicopathological characteristics and status of miR-655 expression in primary ESCC cases
			miR-655 expression (cut off = mean 0.98)
			Low	High	P-value
Total number (%)		29	18 (62%)	11 (38%)
Age median (range)		<65 14	11	3	P=0.077
		≧65 15	7	8
Gender
	Male	26	15	11	P=0.153
	Female	3	3	0
Histological grading
	Well / Moderately	19	11	8	P=0.523
	Poorly	10	7	3
TNM classification
	T1 - 2	1	1	0	P=0.451
	T3	23	13	10
	T4	5	4	1
	N0	6	3	3	P=0.494
	N1	23	15	8
	M0	19	10	9	P=0.149
	M1a/b	10	8	2
Disease stage
	I - II	6	3	3	P=0.494
	III - IV	23	15	8
P values are from χ2 or Fisher’s exact tests and were statistically significant at < 0.05 (two-sided).
